# Supplementary material for: Geographic differences in gut microbiota composition impact susceptibility to enteric infection
Source: Cell Rep. 2021 Jul 27;36(4):109457. doi: 10.1016/j.celrep.2021.109457 (PMC8333197; doi:10.1016/j.celrep.2021.109457)
Supplement: Table S2. List of amplicon sequence variants ASVs present only in the mice, related to Figure 1 — Ones and zeroes represent presence or absence, respectively in the mice from the corresponding mouse. [file mmc2.xlsx]

## Sheet: shared_mouse_only_14
Supplementary Table 2. List of amplicon sequence variants (ASVs) present only in the mice.
Ones and zeroes represent presence or absence, respectively in the mice from the corresponding. Related to Figure 1.
Sequence ID	Genus	GUAT	US	FIJI	Phylum	Class	Order	Family	Species
13e6b2f5c7cdcab549074c5672106e1f	Akkermansia	1	1	1	Verrucomicrobia	Verrucomicrobiae	Verrucomicrobiales	Akkermansiaceae	uncultured bacterium
18812bd61aeb2cea2081498cfa9ee3c8	Parabacteroides	1	1	1	Bacteroidetes	Bacteroidia	Bacteroidales	Tannerellaceae	Parabacteroides sp. HGS0025
24f01534be5b951a88eb4d164f4342b6	Bacteroides	1	1	1	Bacteroidetes	Bacteroidia	Bacteroidales	Bacteroidaceae	uncultured organism
2e81e4d1a54e1636af43e46fa332ab11	Erysipelatoclostridium	1	1	1	Firmicutes	Erysipelotrichia	Erysipelotrichales	Erysipelotrichaceae	Massiliomicrobiota timonensis
36c3c3e931ebb36c143c46739b848668	GCA-900066575	1	1	1	Firmicutes	Clostridia	Clostridiales	Lachnospiraceae	uncultured bacterium
3c5f8326b6a8924c33a474868590cb45	Bacteroides	1	1	1	Bacteroidetes	Bacteroidia	Bacteroidales	Bacteroidaceae	uncultured bacterium
3f9afe17105dd0c33bf41ce08824f362	Butyricicoccus	1	1	1	Firmicutes	Clostridia	Clostridiales	Ruminococcaceae	uncultured bacterium
40ac3979c05fe30df6ecfaaa78ae3e9f	Ruminococcaceae UCG-009	1	1	1	Firmicutes	Clostridia	Clostridiales	Ruminococcaceae	uncultured bacterium
47f770032218f91b352999ff1f663807	Lachnoclostridium	1	1	1	Firmicutes	Clostridia	Clostridiales	Lachnospiraceae
50c2e92f3b001c0f07a654b597605f95	Flavonifractor	1	1	1	Firmicutes	Clostridia	Clostridiales	Ruminococcaceae	uncultured bacterium
6326f3883ecfa02452ebaa3af9c5d84c	Lachnoclostridium	1	1	1	Firmicutes	Clostridia	Clostridiales	Lachnospiraceae
68daaad8a5df234a60f96a001ece9dba	Parabacteroides	1	1	1	Bacteroidetes	Bacteroidia	Bacteroidales	Tannerellaceae
6e968b61b1b460ae301f60f9bee30073	Bacteroides	1	1	1	Bacteroidetes	Bacteroidia	Bacteroidales	Bacteroidaceae
735cb9abbbc8ff2b5b354be608a3a869	Streptococcus	1	1	1	Firmicutes	Bacilli	Lactobacillales	Streptococcaceae
73cd1c10175eb846badd2f34bd86dd08	Intestinimonas	1	1	1	Firmicutes	Clostridia	Clostridiales	Ruminococcaceae	Intestinimonas butyriciproducens
767061f61510e37cf6b9b331af54a1e3	Ruminococcaceae UCG-004	1	1	1	Firmicutes	Clostridia	Clostridiales	Ruminococcaceae	uncultured bacterium
8343cf4c26bb977e05e4d9c5125441ef	Parabacteroides	1	1	1	Bacteroidetes	Bacteroidia	Bacteroidales	Tannerellaceae	Parabacteroides distasonis
8646bffa210e3f061cc57f1b1cf2f751	Hungatella	1	1	1	Firmicutes	Clostridia	Clostridiales	Lachnospiraceae	uncultured bacterium
a333ee090a52b582e1a0e2dd776eb937	Coprobacillus	1	1	1	Firmicutes	Erysipelotrichia	Erysipelotrichales	Erysipelotrichaceae	uncultured bacterium
ab1e4aeddde9eb4e80144c135051d941	Anaerofustis	1	1	1	Firmicutes	Clostridia	Clostridiales	Eubacteriaceae	unidentified
ac603e12c4b975609374395b148a0a79	Lactonifactor	1	1	1	Firmicutes	Clostridia	Clostridiales	Lachnospiraceae
b204a17b1a7f29074d81303d5ca68464	Phocea	1	1	1	Firmicutes	Clostridia	Clostridiales	Ruminococcaceae	uncultured bacterium
bc7f6c40d5f8e134763db884ca78cb1d	Blautia	1	1	1	Firmicutes	Clostridia	Clostridiales	Lachnospiraceae
c02edb4b937f2505e714189728b0d71b	Bacteroides	1	1	1	Bacteroidetes	Bacteroidia	Bacteroidales	Bacteroidaceae	Bacteroides uniformis
cf0e29b1acfd7c9cc92b326cbfc88908	Eubacterium	1	1	1	Firmicutes	Clostridia	Clostridiales	Eubacteriaceae
daae43be6cf06991f62a085ba8bff3b6	uncultured bacterium	1	1	1	Bacteroidetes	Bacteroidia	Bacteroidales	Muribaculaceae	uncultured bacterium
de68af3f62b2b04e42f894e18839bb57	Dielma	1	1	1	Firmicutes	Erysipelotrichia	Erysipelotrichales	Erysipelotrichaceae
df0e3d38eec730326754d8c17a8b8efe	Turicibacter	1	1	1	Firmicutes	Erysipelotrichia	Erysipelotrichales	Erysipelotrichaceae	uncultured bacterium
e74830f04c31f83445bd67dffe3bbd7e	Parabacteroides	1	1	1	Bacteroidetes	Bacteroidia	Bacteroidales	Tannerellaceae
ed8746a919274371bea412882a1c6bb5	Lachnoclostridium	1	1	1	Firmicutes	Clostridia	Clostridiales	Lachnospiraceae
f94b14e11dfe405e48976839ca380380	Candidatus Soleaferrea	1	1	1	Firmicutes	Clostridia	Clostridiales	Ruminococcaceae	Bittarella massiliensis
09d981dc93a29f773c4d5167829257ec	Oscillibacter	1	0	0	Firmicutes	Clostridia	Clostridiales	Ruminococcaceae
2de5ccd5d5d8484edf5b47be19c7687e	Blautia	1	0	0	Firmicutes	Clostridia	Clostridiales	Lachnospiraceae
4bcbefafa048c06a56a0d5196d864e14	Parvibacter	1	0	0	Actinobacteria	Coriobacteriia	Coriobacteriales	Eggerthellaceae	uncultured bacterium
50078a5e1ee7a4bfd78aad3e3a6110c8	uncultured	1	0	0	Bacteroidetes	Bacteroidia	Bacteroidales	Barnesiellaceae	uncultured bacterium
51ea85f428a5daaaf348c94671af386e	Erysipelatoclostridium	1	0	0	Firmicutes	Erysipelotrichia	Erysipelotrichales	Erysipelotrichaceae	Massiliomicrobiota timonensis
529ce39d1e64157ec23d8cdaa64b3350	Lactobacillus	1	0	0	Firmicutes	Bacilli	Lactobacillales	Lactobacillaceae	Lactobacillus johnsonii
6d4fe16838ce84397bd418e10a2616d0	Candidatus Stoquefichus	1	0	0	Firmicutes	Erysipelotrichia	Erysipelotrichales	Erysipelotrichaceae
e8cda617099c2342ba89e25f383c70aa	Bacteroides	1	0	0	Bacteroidetes	Bacteroidia	Bacteroidales	Bacteroidaceae
eba02ebabf13149f869ff36dc43e2fba	Parabacteroides	1	0	0	Bacteroidetes	Bacteroidia	Bacteroidales	Tannerellaceae	Parabacteroides distasonis
f4bace87750c8c5b7697f61826634acb		1	0	0	Firmicutes	Clostridia	Clostridiales	Ruminococcaceae
f754692e4d96a979098531106a6f153f	GCA-900066575	1	0	0	Firmicutes	Clostridia	Clostridiales	Lachnospiraceae	uncultured bacterium
263dd27eecec232de5af17bd4f6de61b	GCA-900066575	0	1	0	Firmicutes	Clostridia	Clostridiales	Lachnospiraceae	uncultured organism
3443b73db214fbccce540ddb43380a8d	Pseudoflavonifractor	0	1	0	Firmicutes	Clostridia	Clostridiales	Ruminococcaceae	uncultured bacterium
452e8489334d0ba0cf7eeccea28f1364	[Ruminococcus] torques group	0	1	0	Firmicutes	Clostridia	Clostridiales	Lachnospiraceae	uncultured bacterium
504b29d7282c288d06f7f26759d3fac9	Lachnoclostridium	0	1	0	Firmicutes	Clostridia	Clostridiales	Lachnospiraceae
54d67147d79b9e8962cc60f507c34236		0	1	0	Firmicutes	Clostridia	Clostridiales	Lachnospiraceae
57a2b7f3845e9dc1a8bf96b2539bde57	GCA-900066225	0	1	0	Firmicutes	Clostridia	Clostridiales	Ruminococcaceae	uncultured bacterium
5d66e4011eca075a126ddc7ef27f5595	Lachnoclostridium	0	1	0	Firmicutes	Clostridia	Clostridiales	Lachnospiraceae
b9c68e187b8aa47ae6ded42e4aa81be1	Butyricicoccus	0	1	0	Firmicutes	Clostridia	Clostridiales	Ruminococcaceae	uncultured bacterium
ba64f4fa502258a89d2b7468af3cbb28	Candidatus Stoquefichus	0	1	0	Firmicutes	Erysipelotrichia	Erysipelotrichales	Erysipelotrichaceae
e11f62cab1c7e0e58245cd3fd9b94821		0	1	0	Firmicutes	Clostridia	Clostridiales	Lachnospiraceae
f029da12c7745c40813dbd365c2795f4	Murimonas	0	1	0	Firmicutes	Clostridia	Clostridiales	Lachnospiraceae	uncultured bacterium
f3afe288cf35892ac53b2be3e8c912ed		0	1	0	Firmicutes	Clostridia	Clostridiales	Lachnospiraceae
f4c014850172571d96b917ff103edbf3	Lachnoclostridium 5	0	1	0	Firmicutes	Clostridia	Clostridiales	Lachnospiraceae	uncultured bacterium
11b7d5a0dd0446562be236a4a9144c75	Ruminiclostridium 9	0	0	1	Firmicutes	Clostridia	Clostridiales	Ruminococcaceae
18598b8a7cc4014ac23afca1d5e64928	Faecalibacterium	0	0	1	Firmicutes	Clostridia	Clostridiales	Ruminococcaceae
22424eb53c259749d0d5cf4f45d18613	Clostridium sensu stricto 1	0	0	1	Firmicutes	Clostridia	Clostridiales	Clostridiaceae 1
4533bf5ce3fb980fcb1a62e29b3b304b	Butyricimonas	0	0	1	Bacteroidetes	Bacteroidia	Bacteroidales	Marinifilaceae
53d2351a74c69dd99f19a791c81a9370	Epulopiscium	0	0	1	Firmicutes	Clostridia	Clostridiales	Lachnospiraceae	uncultured organism
569653b1659271a290facfcedd0de061	Enterococcus	0	0	1	Firmicutes	Bacilli	Lactobacillales	Enterococcaceae
5c32fb63928c658fd75ec55e0911f919	Butyricimonas	0	0	1	Bacteroidetes	Bacteroidia	Bacteroidales	Marinifilaceae	uncultured bacterium
87dabc697d0cb5072c70437901cf92d0	Bacteroides	0	0	1	Bacteroidetes	Bacteroidia	Bacteroidales	Bacteroidaceae	uncultured bacterium
8de454c14232dcf609707a92c8e7e50d		0	0	1	Bacteroidetes	Bacteroidia	Bacteroidales
a443e786f67086749ef29ce0ab494c9e	Enterococcus	0	0	1	Firmicutes	Bacilli	Lactobacillales	Enterococcaceae
ca228736334356da84bc09143c3fff05	Clostridium sensu stricto 13	0	0	1	Firmicutes	Clostridia	Clostridiales	Clostridiaceae 1
d5135e3e52ad09c3e39312bf9236b4b7	Cetobacterium	0	0	1	Fusobacteria	Fusobacteriia	Fusobacteriales	Fusobacteriaceae	uncultured bacterium
d562f63f002b432f6632e40415b8c57f	Bilophila	0	0	1	Proteobacteria	Deltaproteobacteria	Desulfovibrionales	Desulfovibrionaceae	uncultured bacterium
dfba942f2d36cb6b7755f9c3b6d01ac9	Clostridium sensu stricto 1	0	0	1	Firmicutes	Clostridia	Clostridiales	Clostridiaceae 1
ef7a11569cde9839c9f73f642e89558d	Barnesiella	0	0	1	Bacteroidetes	Bacteroidia	Bacteroidales	Barnesiellaceae
