# Supplementary material for: Geographic differences in gut microbiota composition impact susceptibility to enteric infection
Source: Cell Rep. 2021 Jul 27;36(4):109457. doi: 10.1016/j.celrep.2021.109457 (PMC8333197; doi:10.1016/j.celrep.2021.109457)
Supplement: Table S4. List of ASVs transferred between cohoused mice, related to Figure 5 — The data are presented as percent relative abundance in the corresponding mouse. [file mmc3.xlsx]

## Sheet: STable4
Supplementary Table 4. List of ASVs transferred between cohoused mice.
The data are presented as percent relative abundance in the corresponding mouse. Related to Figure 5.
ASVs transferred from the GUAT to the FIJI mice		Day 14										Day 28
Sequence ID	Species	F2	F6	F9	F3	F4	G1	G2	G3	G9	G6	F2	F6	F9	F3	F4	Phylum	Genus
ab526a001ab5022e19ba9bc3ebefade1	Bacteroides xylanisolvens	0	0.16	9.61	0.43	6.28	1.06	1.07	18.87	7.85	8.95	0.15	2.09	11.74	4.13	4.23	Bacteroidetes	Bacteroides
34c754e063fb460eaa96971c1e5968d9	Akkermansia muciniphila	0	23.85	0	0	0.06	8.87	3.27	0.16	11.74	21.93	0.77	7.66	0.1	0.09	0.55	Verrucomicrobia	Akkermansia
233f603e9823efbd76a6565b1bcdaff9	Bacteroides intestinalis	0	21.18	0	0	0	17.09	0.25	0.57	32.65	4.37	2.2	0.14	0.55	0.07	0.36	Bacteroidetes	Bacteroides
ae20b9b9b7ff1b8457022618fc241422	Prevotella copri	0	0	0	0.1	0	31.34	0	0	0	0	45.44	0.06	0	0	0.81	Bacteroidetes	Prevotella 9
b5f42fb784a09fda17aa48a7bc0de379	Bacteroides uniformis	2.51	5.75	0	9.4	7.14	6.19	0.35	3.64	2	0	1.83	7.52	3.23	2.22	6.86	Bacteroidetes	Bacteroides
e4394aaaf73c3d4f0f2059944b12585f	Bacteroides uniformis	5.59	11.85	4.18	0	2.29	0	0	1.02	10.97	5.03	0	18.48	1.69	5.61	2.7	Bacteroidetes	Bacteroides
c4d52cd8728cb3fc34cbce14cdb432b8	Bacteroides caccae	3.56	4.75	2.44	0	0.71	2.98	1.08	6.64	2.45	0	3.43	5.46	1.44	2.82	2.55	Bacteroidetes	Bacteroides
32ab30c5e10045a0250f04ad51d2192b	Bacteroides xylanisolvens	0	0	0	0	0	0	0	5.9	0	0	0	0	13.23	0	2.59	Bacteroidetes	Bacteroides
a7afb9ea2855ca9cd1c2f9b2fbb949b7	Bacteroides fragilis	0.11	0	0	6.66	0	1.53	1.69	0.45	3.38	3.24	2.59	1.8	0.82	1.74	0	Bacteroidetes	Bacteroides
4b05704f33b39fa7289d5d97dfb7aaaf	Bacteroides stercoris ATCC 43183	0	0.17	0	0	0.31	0	65.31	1.11	0.45	2.28	0	0.14	0.19	0.26	0	Bacteroidetes	Bacteroides
0198469a0fcd895ab5ab6b45a71e34a0	Bacteroides dorei	0	0	0	0	0	0	0.37	0	5.23	3.63	0	0	0	7.23	0	Bacteroidetes	Bacteroides
203cacf1c5951cacc1a555b34268a333	Prevotella spp.	0	0	0	0	0	7.43	0	0	0	0	10.02	0	0	0	0.23	Bacteroidetes	Prevotella 9
af319bc5144b980f73c9bf10a3875982	Parabacteroides goldsteinii CL02T12C30	0	0.1	0	0	2.52	0	0.77	1.55	0	0.76	0	0.47	0.82	0	5.41	Bacteroidetes	Parabacteroides
571b7bb70d2a55090ed49c5832b7673f	Paraprevotella spp.	0	0	0	0	0.76	0	0	0	1.63	1.96	0	0	0	1.08	2.55	Bacteroidetes	Paraprevotella
1141f7acc9701ff248298f75d81a9a2b	Blautia faecis	0	0	0	0.05	0	0	0.42	3.16	0	1.28	0.12	0.53	2.1	0	1.47	Firmicutes	Blautia
d29738eb62f2ebb1428cf69d911bbdf2	Bacteroides nordii	0.77	0.41	0	0	0.64	0.83	0.6	0.87	0.82	0.33	0.9	0.52	1.26	0.73	1.22	Bacteroidetes	Bacteroides
0d6e06f5963d5a2034e7fe1e3b0cbf5f	Alistipes putredinis	0	0	0	0	1.02	0	0.83	1.23	0.03	0.52	0	0.73	1.23	3.74	0.73	Bacteroidetes	Alistipes
cdf9eff7e9029e047bbd508f47c04ad0	Streptococcus macedonicus	0.5	0	0	0.41	0.28	0.03	0.14	0.89	0	0.05	0.49	0.06	0.61	1.44	0.65	Firmicutes	Streptococcus
5f48adb61811b53f0f07692d80920998	Barnesiella spp.	0	0	0	0	0	0	6.87	0	0	0	0	9.11	0	0	0	Bacteroidetes	Barnesiella
f5faeba74c69c78ce4964f1e6fe471b3	Blautira wexlerae	0	0	0	0	0.61	0	0	0.35	0.18	0.3	0	0	0.24	0.67	0.1	Firmicutes	Blautia
986af044ca499ed267309fdd3eaba233	Parabacteroides distasonis	0	0	0.8	0	0	0	0.51	0	1.02	0	0	0.4	0	0	0	Bacteroidetes	Parabacteroides
7ae5274754eda0253976e508e7e184f1	uncultured bacterium	0	0	0	0	0.31	0.52	0.09	0.46	0.3	0.5	0.26	0.58	0.19	0.42	1	Firmicutes	Lachnoclostridium
63dd7c33ec7a86a9ae3df2f513261805	uncultured bacterium	0	0	0	0	0	0	0	0.53	0.36	0	0	0	2.33	0.21	0	Bacteroidetes	Paraprevotella
015b165ce4696ef443fff7790a6dae7c	Faecalibacterium parusnitzii	0	0	0	1.58	0	1.7	0	0	0.42	0	1	0	0	0.12	0.09	Firmicutes	Faecalibacterium
ecd9ade480a8dc6968ae71ba4255d5df	Parasutterella excrementihominis	0.27	0	0	0.5	0	0.5	0	0.02	0.02	0.32	0.29	0.22	0	0.32	0.05	Proteobacteria	Parasutterella
c7facf07a9a9d6bbffe6cdedf057520b	Clostridium aldenese	0	1.31	0.31	0	0.03	0.03	0.1	0.37	0.04	0.07	0.21	0.09	0.29	0.04	0.28	Firmicutes	Lachnoclostridium
6828d8e198d3c877adee62c670c501cb	Blautia luti	0	0	0	0.3	0	0	0.08	0.41	0.65	0	0	0.32	0.15	1.01	0.03	Firmicutes	Blautia
f6f89cc4b4c11c9f38b1345dc1df23ce	uncultured organism	0	0.06	0	0	0	0.26	0	0	0	0.51	0.67	0.22	0.18	0	0	Firmicutes	Eisenbergiella
810545f02553adc0963331eea76f74b6	Hungatella effluvi	0	0	0	0	0.16	0.23	0	0.16	1.46	0.99	0	0	0	0.23	0.19	Firmicutes	Hungatella
0b014b88c9efd27bc164b67374392c36	Dorea longicatena	0	0	0	0	0	0.09	0.1	0.46	0.05	0.28	0.05	0.57	0.59	0.05	0.31	Firmicutes	Dorea
c4060d8357ddd627cc75ad4d4eb59d6b	Butyricimonas virosa	0	0.11	0	0.33	0	0.29	0	0	0	0	2.52	0.31	0	0.07	0	Bacteroidetes	Butyricimonas
140c36b04c771076f4573aebcb51065e	Hungatella hathewayi	0.43	0	0	0	0	0	0.06	0.51	0	0	0.05	0.23	0.54	0	0.09	Firmicutes	Hungatella
5e4330c76ab29c1ec3d260bc7e4f3cd8	Paraprevotella clara	0	0	0	0	0	0	0	0.59	0	0	0	0	1.6	0	0.08	Bacteroidetes	Paraprevotella
34d91447a28870fd70f86e9536860c61	Phascolarctobacterium faecium	0	0	0	0	0.18	0	0.05	0.19	0	0.12	0	0.17	0.24	0	0.18	Firmicutes	Phascolarctobacterium
1840e6eb9365401ec6d5d975516c8f72	Blautia producta	0	0	0	0	0	0.09	0.15	0	0	0.34	0.27	0.19	0	0	0.21	Firmicutes	Blautia
38abe61d3d7d25af53e9873408f2080f	Parabacteroides merdae	0	0	0	0.18	0.06	0.46	0.04	0	0	0.09	0.28	0	0	0	0	Bacteroidetes	Parabacteroides
423c926a3a4566eb979ae901f70337e5	uncultured bacterium	0	0	0	0	0	0	1.25	0	0	0	0	0.22	0	0	0	Bacteroidetes	uncultured bacterium
fbce4eec376ba0e4a906ed62cd4eb72c	Burkholderiales bacterium YL45	0	0	0	0	0.06	0	0.15	0	0	0	0	0.21	0.47	0	0.35	Proteobacteria	Parasutterella
80722fdf8c4afabdc4927f25cf43e9e8	Lactobacillus murinus	0	0	0	0	0	0.33	0.67	0	0	0	0.29	0.5	0	0	0	Firmicutes	Lactobacillus
52577cb20b781a552e909749dade8ea0	Alistipes shahii	0	0.08	0	0.05	0.07	0	0.31	0.25	0	0	0	0	0.11	0	0.21	Bacteroidetes	Alistipes
455d548c36caf09e6abe8d5f114b3eb0	Roseburia Faecis	0	0	0	0	0	0	0	0.09	0.15	0.05	0	0	0.07	0.05	0	Firmicutes	Roseburia
88ecd27aa92a189afbd7b7905d45b409	[Clostridium] oroticum	0	0	0	0	0	0	0.11	0	0	0	0	0.65	0.15	0	0	Firmicutes	Lachnoclostridium
b295f9eacf2b36020e848ddeca90d34b	Blautia faecis	0	0	0	0	0	0	0.13	0	0	0.2	0	0.22	0	0	0.19	Firmicutes	Blautia
53caadde14578c22ac52038240912865	uncultured organism	0	0	0	0	0.24	0	0.05	0.09	0.08	0.12	0	0	0.11	0	0.13	Bacteroidetes	Butyricimonas
a924b7a69e9a3ec16ae7c7222cb62387	Fusicatenibaccter saccharivorans	0	0	0	0	0	0	0	0.3	0.04	0.32	0	0	0.35	0.05	0	Firmicutes	Fusicatenibacter
d902425ace7e92c6963bad2edf518504	Barnesiella intestihominis	0	0	0	0	0	0	0	0	0.09	0	0	0	0	0.92	0	Bacteroidetes	Barnesiella
e288b922590da6dbf9de1583f6135e3a	[Clostridium] simbyosum	0.15	0	0	0.03	0.04	0.05	0	0.02	0	0	0.07	0	0.02	0.03	0.13	Firmicutes	Lachnoclostridium
37477ad6cd82c971afddd3a519c30de4	Ruminococcus sp. Marseille-P328	0	0	0	0	0	0	0	0	0	0.23	0	0	0	0	0.15	Firmicutes	Blautia
fd905e9fc596d859073d6eb43010e4bb	Parabacteroides johnsonii CL02T12C29	0	0	0	0	0	0	0	0	0.18	0	0	0	0	0.51	0	Bacteroidetes	Parabacteroides
8873786f0bbf1a6bf77f9416761dbefd	Kineothrix alysoides	0	0	0	0	0	0	0	0.29	0	0.05	0	0	0.22	0	0	Firmicutes	Lachnospiraceae NK4A136 group
8cad0266494d58b8f68e5a662ea1912e	Blautia faecis	0	0	0	0	0	0	0	0	0.19	0	0	0	0	0.36	0	Firmicutes	Blautia
7e9325d04ab8dc65179c007fd500f595	uncultured organism	0	0	0	0	0	0	0	0	0.43	0	0	0	0	0.24	0	Bacteroidetes	Paraprevotella
ddb0184f2703af7354788de78319339f	metagenome	0	0	0	0	0	0	0	0	0.1	0.19	0	0	0	0	0.34	Firmicutes	Marvinbryantia
3d51b2b10b81ea28e069038d90bf80f0	[Clostridium] amygdalinum	0	0	0	0	0	0	0	0	0.4	0	0	0	0	0.14	0	Firmicutes	Lachnospiraceae UCG-004
412770b6efa366f7b4bde1cc579bf40c		0	0	0	0.1	0.14	0	0	0.04	0	0	0.03	0	0.06	0	0.07	Firmicutes
d1c8eb4c0ba54907389b17f8363dd276	gut metagenome	0	0	0	0	0	0	0	0.07	0.03	0	0	0	0.06	0.08	0	Proteobacteria	Desulfovibrio
4bdb1cb646367d09f36ab24777e4f2d7	uncultured organism	0	0	0	0	0	0	0.28	0	0	0	0	0.01	0	0	0	Proteobacteria	uncultured organism
28feec8973959a13d958f03bb67f4881	unidentified	0	0	0	0	0	0	0.02	0.06	0	0	0.03	0.04	0.05	0.03	0	Firmicutes	Anaerostipes
156bb9374d33ac78de3e262476ec951b	uncultured organism	0	0	0	0	0	0	0	0	0.06	0	0	0	0	0.05	0	Bacteroidetes	Butyricimonas
e3602e7a7fabf0ceb4aaa621e8edecd8	uncultured bacterium	0	0	0	0	0	0	0	0	0.13	0	0	0	0	0.07	0	Firmicutes	[Eubacterium] ruminantium group
f427d4a47451de6aeaf10ad4078dab8e	uncultured organism	0	0	0	0	0	0	0.04	0	0	0	0	0.18	0	0	0	Firmicutes	uncultured
40d681968cec3157b2d49ed2849f6d08	Dielma fastidiosa	0	0	0	0	0	0.04	0.01	0	0	0.04	0.03	0.18	0	0	0.01	Firmicutes	Dielma
4e9e3c035aae8cef239269a98c80ce31	uncultured organism	0	0	0	0	0.08	0.04	0	0.11	0	0	0.04	0	0	0	0.04	Firmicutes	Ruminococcaceae UCG-009
0aae50480511de71da7eb571697bf43f	[Ruminococcus] torques	0	0.03	0	0	0	0	0	0	0.03	0	0	0	0	0.07	0	Firmicutes	[Ruminococcus] torques group
7b9d8b179a1aeba7f894c22379587415	Alistipes indistinctus YIT 12060	0	0.03	0	0	0.04	0.02	0.03	0.02	0	0	0.03	0	0.04	0.08	0.02	Bacteroidetes	Alistipes
49da379642cd5e28016381ebab37976c		0	0	0	0	0	0.05	0.01	0	0	0	0.12	0.07	0	0	0	Firmicutes	Candidatus Stoquefichus
56b3abe887a30600cba6debb82167b20	uncultured bacterium	0	0	0	0	0	0.03	0	0	0	0	0.02	0.05	0	0	0.02	Firmicutes	Ruminococcaceae UCG-004
5aae5bb212ddeacfb87c94d0b3ca464a	uncultured prokaryote	0	0	0	0	0	0.01	0	0	0.06	0	0.03	0	0	0.08	0	Firmicutes	Christensenellaceae R-7 group
896a9a5b664a829212d030acf6f85595	Ruminiclostridium cellobioparum	0	0	0	0	0	0	0	0	0.04	0	0	0	0	0.27	0	Firmicutes	Ruminococcaceae UCG-005
da5e9ffaaa16196d2359504e8eabd4dc	Ruminococcus bromii	0	0	0	0	0	0	0	0	0.03	0	0	0	0	0.09	0	Firmicutes	Ruminococcus 2
b16866cf7ee93e68f7e563fecd5485dd	Parabacteroides goldsteinii	0	0	0	0	0	0	0	0.04	0	0	0	0	0.07	0	0.02	Bacteroidetes	Parabacteroides
865080e86f747bfd9ddbf579a3af9bc6	gut metagenome	0	0	0	0	0	0	0	0	0.03	0	0	0	0	0.21	0	Bacteroidetes	uncultured
ba0b19b6996432354e3d4e16db3802b3	Eubacterium ventriosum	0	0	0	0	0	0	0	0	0.03	0	0	0	0	0.05	0	Firmicutes	[Eubacterium] ventriosum group
6070c93ec63d583eed515e18ae5ad3e3	gut metagenome	0	0	0	0	0	0	0.03	0.06	0	0	0	0.02	0.06	0	0	Bacteroidetes	uncultured
b7698e8544e23b45331537b7a3467c5b	metagenome	0	0	0	0	0	0	0	0	0.05	0	0	0	0	0.09	0	Firmicutes	Lachnospiraceae ND3007 group
f36286e458ba67056b25b704bcffc81a		0	0	0	0	0	0.03	0	0	0.04	0.08	0	0	0	0	0.04	Firmicutes	Lachnoclostridium
f79a2668842dd7e91bf55617f8bcf70e	Anaerostipes hadrus	0	0	0	0	0	0	0	0	0.17	0	0	0	0	0.02	0	Firmicutes	Anaerostipes
25205b38cc04a6d5bdcc23a12c22500c	Roseburia inulinivorans	0	0	0	0	0	0.07	0	0	0	0.12	0.05	0	0	0	0.07	Firmicutes	Roseburia
26d5fabe49758f76e4a27b5e854b8c07		0	0	0	0	0.05	0	0	0.03	0	0	0	0	0.06	0	0.04	Firmicutes	Ruminiclostridium 9
e6b208e97d44b2fc63f735aa220a2198	gut metagenome	0	0	0	0	0	0	0.1	0	0	0	0	0.17	0	0	0	Bacteroidetes	Alistipes
0bfd14d41b3400438c527b9a9d9d4624	Hungatella effluvii	0	0	0	0	0	0	0	0.11	0	0	0	0	0.08	0	0	Firmicutes	Lachnoclostridium
ac990ed4ad640d6926e2b57654f4bbf7	unidentified	0	0	0	0	0	0	0.03	0	0	0	0	0.02	0	0	0	Firmicutes	Erysipelatoclostridium
e793849f8f8813eafb4e8989fe928371	unidentified	0	0	0	0	0	0	0	0	0	0.04	0	0	0	0	0.11	Firmicutes	Erysipelatoclostridium
32a0c1dd7543aac03b5008104eccbfb3		0	0	0	0	0	0.03	0	0	0.06	0	0.04	0	0	0.02	0	Firmicutes
a1b56bb2ed0a96b34bc60a7745678763		0	0	0	0	0	0	0	0.01	0.01	0	0	0	0.06	0	0	Firmicutes
91dc9048710aaf8015ed2279de43cca8	Ruminococcus callidus	0	0	0	0	0	0	0	0	0.09	0	0	0	0	0.11	0	Firmicutes	Ruminococcus 1
a0d4205a880168ae550de69fae37db5d	Ruminococcus champanellensis	0	0	0	0	0	0	0	0.05	0	0	0	0	0.02	0	0	Firmicutes	Ruminiclostridium 6
32c45a0708733a8bbe33b631b4fc5e15	uncultured organism	0	0	0	0	0	0	0	0	0.02	0	0	0	0	0.02	0	Firmicutes	Ruminococcaceae UCG-013
1c68b2882f2908059499ecd70b71a1b9	uncultured organism	0	0	0	0	0	0	0	0	0.06	0	0	0	0	0.02	0	Firmicutes	Ruminococcus 1
eb2bb07d998c73db052cc5f8cb92cf7d	Clostridiales bacterium Marseille-P2846	0	0	0	0	0	0	0	0.03	0	0	0	0	0.04	0	0	Firmicutes	Christensenellaceae R-7 group
fe4b56f810380d7258dabe6cc222bec4	human gut metagenome	0	0	0	0	0	0	0.02	0	0	0	0	0.06	0	0	0	Firmicutes	uncultured
f77ae2edb4763561920e5d04d8f0da31	uncultured organism	0	0	0	0	0	0	0	0.02	0	0	0	0	0.03	0	0	Bacteroidetes	Coprobacter
93baaab58aca5f408b3419831009a5fc		0	0	0	0	0	0	0.02	0	0	0	0	0.01	0	0	0	Firmicutes
f532f7de937f31f2f32744eefe8927d0	[Clostridium] symbiosum	0	0	0	0	0	0	0.01	0	0	0	0	0.01	0	0	0	Firmicutes	Lachnoclostridium
ASVs transferred from the FIJI to the GUAT mice		Day 14										Day 28
Sequence ID	Species	F2	F6	F9	F3	F4	G1	G2	G3	G9	G6	F2	F6	F9	F3	F4	Phylum	Genus
5b9909e74176ec95b4b27fc158c8f4a0	Bacteroides cellulosilyticus	0	3.55184	23.6916	0	30.8542	28.0791	7.74953	23.6315	26.1267	41.8179	0.468361	33.5598	14.4669	2.04538	0.671163	Bacteroidetes	Bacteroides
bb03d956cd4accf580bc86a0ab23f864	Akkermansia muciniphila	0	0.0347489	0	0	0	15.5385	0	48.08	23.9989	5.16765	0.0491288	0	0.157127	0	0.786314	Verrucomicrobia	Akkermansia
b5f42fb784a09fda17aa48a7bc0de379	Bacteroides uniformis	6.1948	0.349971	3.63677	2.00137	0	2.50887	5.74697	0	9.39724	7.14479	1.9324	0.952558	8.35391	3.61033	2.11219	Bacteroidetes	Bacteroides
4ff97a7741442264a5c4523c6a238bc1	Bacteroides vulgatus	1.18092	0	2.20586	0.292078	0	10.3752	0.130358	3.14287	3.99749	6.91187	2.44989	0.269943	8.36139	0	0	Bacteroidetes	Bacteroides
c4d52cd8728cb3fc34cbce14cdb432b8	Bacteroides caccae	2.98231	1.08466	6.6425	2.44838	0	3.55796	4.75131	2.44294	0	0.706896	2.43024	1.15734	1.474	2.67802	0.842244	Bacteroidetes	Bacteroides
4e088e071f21fb8bbdeb4fd172e4fbe2	Parabacteroides gordonii	0	0	0	0	0	0	9.72288	0	0	0	0	2.81424	0	0	0	Bacteroidetes	Parabacteroides
cdf9eff7e9029e047bbd508f47c04ad0	Streptococcus macedonicus	0.0300233	0.141478	0.885666	0	0.049177	0.496547	0	0	0.408121	0.281675	0.232543	0.183065	0.411523	0.860962	0.963974	Firmicutes	Streptococcus
2c3927d187ee5f46f940eb11ec7636a2	Bacteroides eggerthii DSM 20697	0	0	0	0	0	0.0672018	0	0	0.491838	0	0	0	0.467639	0.0570803	0	Bacteroidetes	Bacteroides
ae39c382a3d4ec399fc50f5fa8c1a965	Anaerobiospirillum succiniciproducens	0	0	0	0	0	0.343476	0	0	0	0.395428	0	0	0	0	5.51735	Proteobacteria	Anaerobiospirillum
f6f89cc4b4c11c9f38b1345dc1df23ce	Eisenbergiella massilliensis	0.262704	0	0	0	0.514912	0	0.0629312	0	0	0	0.212891	1.3311	0.0486345	0	0.0921204	Firmicutes	Eisenbergiella
ba3e8a72bba7c487d4c80c46b51d01ef	Alistipes finegoldii	0	0	0	0.26922	0	0	0.0539411	0.07081	0.083717	0	0	0.859474	0.108492	0.147458	0	Bacteroidetes	Alistipes
45818da63ea59412880bf7546d59bd77	Sutterella stecoricanis	0	0	0.138385	0.744165	0	0	0.458499	0	0	0	0	0.347513	0.340441	0.304428	0	Proteobacteria	Sutterella
d34ea54054dd6e3845addd4d7d38ab2b	Parabacteroides distasonis	0.15512	0	0.193739	0	0.141745	0.23894	0.132605	0	0.177899	0.270841	0.170313	0.117906	0	0	0.174371	Bacteroidetes	Parabacteroides
311038fb2a0bf978a66a0f1fc09ada33	Turicibacter sanguinis	0.082564	0	0	0.0761943	0	0.0896024	0.103387	0.337709	0.0488349	0.10292	0.0425783	0.245121	0.216985	0.0190268	0	Firmicutes	Turicibacter
4d567500bf22c58fe236ec0fa7869e28	Murimonas intestini	0	0	0	0	0	0	0	0.130726	0.0697642	0.254591	0	0	0	0	0.164501	Firmicutes	Murimonas
fbce4eec376ba0e4a906ed62cd4eb72c	Parasutterella faecalis	0	0.153888	0	0	0	0	0	0	0	0.0595851	0	0.148934	0.276842	0	0.832374	Proteobacteria	Parasutterella
cce5ce5606d064a075a4f9a5ca65fad6	Ruthenibacterium lactatiformans	0.0175136	0.037231	0	0.165088	0.0173566	0.0672018	0.213517	0.122556	0.596484	0.111045	0	0.0992895	0.0598578	0	0.0296101	Firmicutes	UBA1819
03d9e92d09dcca1489a585e4a2796da6	Odoribacter splanchnicus	0.0625485	0.0794261	0.16883	0	0.0144638	0.212806	0.0584362	0.0544692	0.115111	0.0162505	0.0425783	0.136523	0.0673401	0.275888	0.0329001	Bacteroidetes	Odoribacter
52577cb20b781a552e909749dade8ea0	Alistipes shahii	0	0.307776	0.246326	0	0	0	0.0786641	0	0.0523231	0.0731271	0	0.282354	0.119716	0	0.134891	Bacteroidetes	Alistipes
84a11b55b932e248b06034d976eb8fd2	Alistipes onderdonkii	0	0	0	0	0	0.634684	0	0	0.0697642	0.0487514	0	0	0	0.252105	0	Bacteroidetes	Alistipes
fb1da396d9b8912e6787cf6aa7d125d6	Murimonas intestini	0	0	0	0	0	0	0	0	0.540673	0	0	0	0	0.285402	0	Firmicutes	Marvinbryantia
e288b922590da6dbf9de1583f6135e3a	[Clostridium] symbiosum	0.0475368	0	0.0193739	0	0	0.153071	0	0	0.0348821	0.0352094	0	0	0.112233	0.047567	0.0658003	Firmicutes	Lachnoclostridium
5c59164c80464561985e8ae6571e500a	Anaerobiospirillum sp. 3J102	0	0	0	0	0	1.70618	0	0	0	0	0.422508	0	0	0	0	Proteobacteria	Anaerobiospirillum
451cb80f43a2fd02435ddb09600f22b6	Coprobacillus cateniformis	0	0	0	0	0.30374	0.0746687	0.103387	0	0.017441	0.127295	0	0	0	0.0332969	0.0394802	Firmicutes	Coprobacillus
412770b6efa366f7b4bde1cc579bf40c		0	0	0.0415156	0	0	0	0	0	0.104646	0.138129	0	0	0.175832	0	0.562593	Firmicutes
e132a32f2889e66d101e12a3c3d43393	Holdemanella biformis	0	0	0	0	0	0.156804	0	0	0	0	0.00982576	0	0.123457	0	0	Firmicutes	Holdemanella
0909ccb44a057ee122be67d4ae8c1470	Faecalibacterium prausnitzii	0	0	0	0	0	0	0	0	1.07088	0	0	0	0	0.147458	0	Firmicutes	Faecalibacterium
40b651ee1ba1e24c29dc24bbf887be32	Erysipelatoclostridium ramosum	0	0	0	0.0685749	0	0	0.0112377	0.0299581	0	0.00812524	0	0	0.0598578	0	0	Firmicutes	Erysipelatoclostridium
2e930f1605b7727e0b960a2315e0140d	uncultured Desulfovibrionaceae bacterium	0	0	0	0	0	0.156804	0	0	0	0	0.0720555	0	0	0	0	Proteobacteria	uncultured
305259219bdc3c8785d6f27d352db156	Oscillibacter ruminatium	0	0	0.0332125	0	0	0	0.024723	0.0462988	0	0.0487514	0	0.0341308	0.0299289	0	0	Firmicutes	Oscillibacter
4e9e3c035aae8cef239269a98c80ce31	uncultured organism	0.0350271	0	0.105173	0	0	0	0	0	0	0.0758355	0.0556793	0	0	0	0.0263201	Firmicutes	Ruminococcaceae UCG-009
a2d9f73cb26d8f74b5c69f02915d68a5	Barnesiella intestinihominis	0	0	0	0	0	0	0.211269	0	0	0	0	0.111701	0	0	0	Bacteroidetes	Barnesiella
cd7117e457bd89c6a8cb1c869c403eef	Holdemania massiliensis	0.0125097	0	0	0	0.0173566	0	0.0427033	0.0245111	0.0139528	0	0.0327525	0.015514	0.0187056	0	0.0131601	Firmicutes	Holdemania
6d899b5e7a4b44bba59db5c0085dfe00	Howardella ureilytica	0	0	0	0.0279379	0	0	0.0764165	0	0.0104646	0	0.0163763	0.0806727	0	0.0332969	0	Firmicutes	Howardella
771bcc5887fc84875212677b075251ef	Ruminococcus bromii	0	0	0.0166062	0	0.0318204	0	0.0404558	0	0	0	0.0196515	0.785007	0	0	0.0131601	Firmicutes	Ruminococcus 2
e9f86da0817c7fb560975e7596c79c65	uncultured bacterium	0	0	0	0	0	0	0	0	0.0592996	0	0	0	0	0.0856205	0	Bacteroidetes	Bacteroides
26d5fabe49758f76e4a27b5e854b8c07	Flintibacter butyricus	0	0	0.0304448	0	0	0	0	0	0	0.0487514	0	0	0.0598578	0	0.0164501	Firmicutes	Ruminiclostridium 9
7c3c940f45b9f6e837ce672591449430	human gut metagenome	0	0	0	0	0	0	0	0.0462988	0	0	0	0	0.0561167	0	0	Firmicutes	uncultured
303117cb90679bf27f2f3887b655de02	uncultured Flavonifractor sp.	0	0	0	0	0	0	0	0	0	0.0541682	0	0	0	0	0.0164501	Firmicutes	Ruminiclostridium 9
4272bc55f6e8d24b9401c2a01e89dcf3	Ruminococcus bromii	0	0	0	0	0	0	0.0899018	0	0	0	0	0.0930839	0	0	0	Firmicutes	Ruminiclostridium 5
79ede1bfd5c93562c1bad77a4c7a97d1	Alistipes timonensis	0	0	0	0	0	0	0.0606837	0	0	0	0	0.0620559	0	0	0	Bacteroidetes	Alistipes
6b2e292e6e14d9002f0a72029b7af355	human gut metagenome	0.00500388	0	0.0138385	0	0	0	0.00674263	0	0	0	0	0.015514	0	0	0	Firmicutes	Oscillibacter
