# Supplementary material for: Geographic differences in gut microbiota composition impact susceptibility to enteric infection
Source: Cell Rep. 2021 Jul 27;36(4):109457. doi: 10.1016/j.celrep.2021.109457 (PMC8333197; doi:10.1016/j.celrep.2021.109457)
Supplement: Table S5. Metadata for all experiments, related to Figures 1, 2, 3, 4, and 5 [file mmc4.xlsx]

## Sheet: Crodentium
Metadata for the C. rodentium infection experiment. Related to Figure 1.
SampleID	Country	Treatment	Timepoint	Mouse	Subject	SubjectTime	Group	HumanMouse	Experiment
201D14	Guatemala	Control	14	201	G3	G3C-14	GuateCtrl	Mouse	2
201d21	Guatemala	Control	21	201	G3	G3C-21	GuateCtrl	Mouse	2
201d28	Guatemala	Control	28	201	G3	G3C-28	GuateCtrl	Mouse	2
201D7	Guatemala	Control	7	201	G3	G3C-7	GuateCtrl	Mouse	2
202d14	Guatemala	Control	14	202	G1	G1C-14	GuateCtrl	Mouse	2
202d21	Guatemala	Control	21	202	G1	G1C-21	GuateCtrl	Mouse	2
202d28	Guatemala	Control	28	202	G1	G1C-28	GuateCtrl	Mouse	2
202D7	Guatemala	Control	7	202	G1	G1C-7	GuateCtrl	Mouse	2
203d14	US	Control	14	203	U2	U2C-14	USCtrl	Mouse	2
203d21	US	Control	21	203	U2	U2C-21	USCtrl	Mouse	2
203d28	US	Control	28	203	U2	U2C-28	USCtrl	Mouse	2
203D7	US	Control	7	203	U2	U2C-7	USCtrl	Mouse	2
204d14	Guatemala	Infected	14	204	G1	G1I-14	GuateInf	Mouse	2
204d19	Guatemala	Infected	19	204	G1	G1I-19	GuateInf	Mouse	2
204d23	Guatemala	Infected	23	204	G1	G1I-23	GuateInf	Mouse	2
204d28	Guatemala	Infected	28	204	G1	G1I-28	GuateInf	Mouse	2
204D7	Guatemala	Infected	7	204	G1	G1I-7	GuateInf	Mouse	2
205d14	US	Infected	14	205	U1	U1I-14	USInf	Mouse	2
205d19	US	Infected	19	205	U1	U1I-19	USInf	Mouse	2
205d23	US	Infected	23	205	U1	U1I-23	USInf	Mouse	2
205d28	US	Infected	28	205	U1	U1I-28	USInf	Mouse	2
205D7	US	Infected	7	205	U1	U1I-7	USInf	Mouse	2
206d14	US	Infected	14	206	U2	U2I-14	USInf	Mouse	2
206d19	US	Infected	19	206	U2	U2I-19	USInf	Mouse	2
206d23	US	Infected	23	206	U2	U2I-23	USInf	Mouse	2
206d28	US	Infected	28	206	U2	U2I-28	USInf	Mouse	2
206D7	US	Infected	7	206	U2	U2I-7	USInf	Mouse	2
207d14	Guatemala	Control	14	207	G4	G4C-14	GuateCtrl	Mouse	2
207d21	Guatemala	Control	21	207	G4	G4C-21	GuateCtrl	Mouse	2
207d28	Guatemala	Control	28	207	G4	G4C-28	GuateCtrl	Mouse	2
207D7	Guatemala	Control	7	207	G4	G4C-7	GuateCtrl	Mouse	2
208d14	US	Control	14	208	U5	U5C-14	USCtrl	Mouse	2
208d21	US	Control	21	208	U5	U5C-21	USCtrl	Mouse	2
208d28	US	Control	28	208	U5	U5C-28	USCtrl	Mouse	2
208D7	US	Control	7	208	U5	U5C-7	USCtrl	Mouse	2
209d14	Guatemala	Control	14	209	G2	G2C-14	GuateCtrl	Mouse	2
209d21	Guatemala	Control	21	209	G2	G2C-21	GuateCtrl	Mouse	2
209d28	Guatemala	Control	28	209	G2	G2C-28	GuateCtrl	Mouse	2
209D7	Guatemala	Control	7	209	G2	G2C-7	GuateCtrl	Mouse	2
210d14	US	Control	14	210	U1	U1C-14	USCtrl	Mouse	2
210d21	US	Control	21	210	U1	U1C-21	USCtrl	Mouse	2
210d28	US	Control	28	210	U1	U1C-28	USCtrl	Mouse	2
210D7	US	Control	7	210	U1	U1C-7	USCtrl	Mouse	2
211d14	US	Infected	14	211	U5	U5I-14	USInf	Mouse	2
211d19	US	Infected	19	211	U5	U5I-19	USInf	Mouse	2
211d23	US	Infected	23	211	U5	U5I-23	USInf	Mouse	2
211d28	US	Infected	28	211	U5	U5I-28	USInf	Mouse	2
211D7	US	Infected	7	211	U5	U5I-7	USInf	Mouse	2
212d14	Guatemala	Infected	14	212	G2	G2I-14	GuateInf	Mouse	2
212d19	Guatemala	Infected	19	212	G2	G2I-19	GuateInf	Mouse	2
212d23	Guatemala	Infected	23	212	G2	G2I-23	GuateInf	Mouse	2
212d28	Guatemala	Infected	28	212	G2	G2I-28	GuateInf	Mouse	2
212D7	Guatemala	Infected	7	212	G2	G2I-7	GuateInf	Mouse	2
213d14	Guatemala	Infected	14	213	G4	G4I-14	GuateInf	Mouse	2
213d19	Guatemala	Infected	19	213	G4	G4I-19	GuateInf	Mouse	2
213d23	Guatemala	Infected	23	213	G4	G4I-23	GuateInf	Mouse	2
213d28	Guatemala	Infected	28	213	G4	G4I-28	GuateInf	Mouse	2
213D7	Guatemala	Infected	7	213	G4	G4I-7	GuateInf	Mouse	2
214d14	Guatemala	Infected	14	214	G3	G3I-14	GuateInf	Mouse	2
214d19	Guatemala	Infected	19	214	G3	G3I-19	GuateInf	Mouse	2
214d23	Guatemala	Infected	23	214	G3	G3I-23	GuateInf	Mouse	2
214d28	Guatemala	Infected	28	214	G3	G3I-28	GuateInf	Mouse	2
214D7	Guatemala	Infected	7	214	G3	G3I-7	GuateInf	Mouse	2
215d14	Fiji	Control	14	215	F2	F2C-14	FijiCtrl	Mouse	2
215d21	Fiji	Control	21	215	F2	F2C-21	FijiCtrl	Mouse	2
215d28	Fiji	Control	28	215	F2	F2C-28	FijiCtrl	Mouse	2
215D7	Fiji	Control	7	215	F2	F2C-7	FijiCtrl	Mouse	2
216d14	Fiji	Control	14	216	F4	F4C-14	FijiCtrl	Mouse	2
216d21	Fiji	Control	21	216	F4	F4C-21	FijiCtrl	Mouse	2
216d28	Fiji	Control	28	216	F4	F4C-28	FijiCtrl	Mouse	2
216D7	Fiji	Control	7	216	F4	F4C-7	FijiCtrl	Mouse	2
217d14	US	Control	14	217	U3	U3C-14	USCtrl	Mouse	2
217d21	US	Control	21	217	U3	U3C-21	USCtrl	Mouse	2
217d28	US	Control	28	217	U3	U3C-28	USCtrl	Mouse	2
217D7	US	Control	7	217	U3	U3C-7	USCtrl	Mouse	2
218d14	Fiji	Infected	14	218	F2	F2I-14	FijiInf	Mouse	2
218d19	Fiji	Infected	19	218	F2	F2I-19	FijiInf	Mouse	2
218d23	Fiji	Infected	23	218	F2	F2I-23	FijiInf	Mouse	2
218d28	Fiji	Infected	28	218	F2	F2I-28	FijiInf	Mouse	2
218D7	Fiji	Infected	7	218	F2	F2I-7	FijiInf	Mouse	2
219d14	Fiji	Control	14	219	F1	F1C-14	FijiCtrl	Mouse	2
219d21	Fiji	Control	21	219	F1	F1C-21	FijiCtrl	Mouse	2
219d28	Fiji	Control	28	219	F1	F1C-28	FijiCtrl	Mouse	2
219D7	Fiji	Control	7	219	F1	F1C-7	FijiCtrl	Mouse	2
220d14	Fiji	Infected	14	220	F4	F4I-14	FijiInf	Mouse	2
220d19	Fiji	Infected	19	220	F4	F4I-19	FijiInf	Mouse	2
220d23	Fiji	Infected	23	220	F4	F4I-23	FijiInf	Mouse	2
220d28	Fiji	Infected	28	220	F4	F4I-28	FijiInf	Mouse	2
220D7	Fiji	Infected	7	220	F4	F4I-7	FijiInf	Mouse	2
221d14	US	Infected	14	221	U3	U3I-14	USInf	Mouse	2
221d19	US	Infected	19	221	U3	U3I-19	USInf	Mouse	2
221d23	US	Infected	23	221	U3	U3I-23	USInf	Mouse	2
221d28	US	Infected	28	221	U3	U3I-28	USInf	Mouse	2
221D7	US	Infected	7	221	U3	U3I-7	USInf	Mouse	2
222d14	Fiji	Infected	14	222	F1	F1I-14	FijiInf	Mouse	2
222d19	Fiji	Infected	19	222	F1	F1I-19	FijiInf	Mouse	2
222d23	Fiji	Infected	23	222	F1	F1I-23	FijiInf	Mouse	2
222d28	Fiji	Infected	28	222	F1	F1I-28	FijiInf	Mouse	2
222D7	Fiji	Infected	7	222	F1	F1I-7	FijiInf	Mouse	2
223d14	US	Control	14	223	U4	U4C-14	USCtrl	Mouse	2
223d21	US	Control	21	223	U4	U4C-21	USCtrl	Mouse	2
223d28	US	Control	28	223	U4	U4C-28	USCtrl	Mouse	2
223D7	US	Control	7	223	U4	U4C-7	USCtrl	Mouse	2
224d14	Fiji	Control	14	224	F5	F5C-14	FijiCtrl	Mouse	2
224d21	Fiji	Control	21	224	F5	F5C-21	FijiCtrl	Mouse	2
224d28	Fiji	Control	28	224	F5	F5C-28	FijiCtrl	Mouse	2
224D7	Fiji	Control	7	224	F5	F5C-7	FijiCtrl	Mouse	2
225d14	Fiji	Infected	14	225	F5	F5I-14	FijiInf	Mouse	2
225d19	Fiji	Infected	19	225	F5	F5I-19	FijiInf	Mouse	2
225d23	Fiji	Infected	23	225	F5	F5I-23	FijiInf	Mouse	2
225d28	Fiji	Infected	28	225	F5	F5I-28	FijiInf	Mouse	2
225D7	Fiji	Infected	7	225	F5	F5I-7	FijiInf	Mouse	2
226d14	US	Infected	14	226	U4	U4I-14	USInf	Mouse	2
226d19	US	Infected	19	226	U4	U4I-19	USInf	Mouse	2
226d23	US	Infected	23	226	U4	U4I-23	USInf	Mouse	2
226d28	US	Infected	28	226	U4	U4I-28	USInf	Mouse	2
226D7	US	Infected	7	226	U4	U4I-7	USInf	Mouse	2
227d14	Guatemala	Control	14	227	G5	G5C-14	GuateCtrl	Mouse	2
227d21	Guatemala	Control	21	227	G5	G5C-21	GuateCtrl	Mouse	2
227d28	Guatemala	Control	28	227	G5	G5C-28	GuateCtrl	Mouse	2
227D7	Guatemala	Control	7	227	G5	G5C-7	GuateCtrl	Mouse	2
228d14	Fiji	Control	14	228	F3	F3C-14	FijiCtrl	Mouse	2
228d21	Fiji	Control	21	228	F3	F3C-21	FijiCtrl	Mouse	2
228d28	Fiji	Control	28	228	F3	F3C-28	FijiCtrl	Mouse	2
228D7	Fiji	Control	7	228	F3	F3C-7	FijiCtrl	Mouse	2
229d14	Guatemala	Infected	14	229	G5	G5I-14	GuateInf	Mouse	2
229d19	Guatemala	Infected	19	229	G5	G5I-19	GuateInf	Mouse	2
229d23	Guatemala	Infected	23	229	G5	G5I-23	GuateInf	Mouse	2
229d28	Guatemala	Infected	28	229	G5	G5I-28	GuateInf	Mouse	2
229D7	Guatemala	Infected	7	229	G5	G5I-7	GuateInf	Mouse	2
230d14	Fiji	Infected	14	230	F3	F3I-14	FijiInf	Mouse	2
230d19	Fiji	Infected	19	230	F3	F3I-19	FijiInf	Mouse	2
230d28	Fiji	Infected	23	230	F3	F3I-23	FijiInf	Mouse	2
230d30	Fiji	Infected	28	230	F3	F3I-28	FijiInf	Mouse	2
230d7	Fiji	Infected	7	230	F3	F3I-7	FijiInf	Mouse	2
301d14	Fiji	Control	14	301	F7	F7C-14	FijiCtrl	Mouse	3
301d21	Fiji	Control	21	301	F7	F7C-21	FijiCtrl	Mouse	3
301d28	Fiji	Control	28	301	F7	F7C-28	FijiCtrl	Mouse	3
301d7	Fiji	Control	7	301	F7	F7C-7	FijiCtrl	Mouse	3
302d14	Guatemala	Control	14	302	G7	G7C-14	GuateCtrl	Mouse	3
302d21	Guatemala	Control	21	302	G7	G7C-21	GuateCtrl	Mouse	3
302d28	Guatemala	Control	28	302	G7	G7C-28	GuateCtrl	Mouse	3
302d7	Guatemala	Control	7	302	G7	G7C-7	GuateCtrl	Mouse	3
303d14	Fiji	Infected	14	303	F7	F7I-14	FijiInf	Mouse	3
303d19	Fiji	Infected	19	303	F7	F7I-19	FijiInf	Mouse	3
303d23	Fiji	Infected	23	303	F7	F7I-23	FijiInf	Mouse	3
303d28	Fiji	Infected	28	303	F7	F7I-28	FijiInf	Mouse	3
303d7	Fiji	Infected	7	303	F7	F7I-7	FijiInf	Mouse	3
304d14	US	Control	14	304	U8	U8C-14	USCtrl	Mouse	3
304d21	US	Control	21	304	U8	U8C-21	USCtrl	Mouse	3
304d28	US	Control	28	304	U8	U8C-28	USCtrl	Mouse	3
304d7	US	Control	7	304	U8	U8C-7	USCtrl	Mouse	3
305d14	US	Infected	14	305	U8	U8I-14	USInf	Mouse	3
305d19	US	Infected	19	305	U8	U8I-19	USInf	Mouse	3
305d23	US	Infected	23	305	U8	U8I-23	USInf	Mouse	3
305d28	US	Infected	28	305	U8	U8I-28	USInf	Mouse	3
305d7	US	Infected	7	305	U8	U8I-7	USInf	Mouse	3
306d14	Fiji	Control	14	306	F9	F9C-14	FijiCtrl	Mouse	3
306d21	Fiji	Control	21	306	F9	F9C-21	FijiCtrl	Mouse	3
306d28	Fiji	Control	28	306	F9	F9C-28	FijiCtrl	Mouse	3
306d7	Fiji	Control	7	306	F9	F9C-7	FijiCtrl	Mouse	3
307d14	Fiji	Control	14	307	F10	F10C-14	FijiCtrl	Mouse	3
307d21	Fiji	Control	21	307	F10	F10C-21	FijiCtrl	Mouse	3
307d28	Fiji	Control	28	307	F10	F10C-28	FijiCtrl	Mouse	3
307d7	Fiji	Control	7	307	F10	F10C-7	FijiCtrl	Mouse	3
309d14	Fiji	Infected	14	309	F8	F8I-14	FijiInf	Mouse	3
309d19	Fiji	Infected	19	309	F8	F8I-19	FijiInf	Mouse	3
309d23	Fiji	Infected	23	309	F8	F8I-23	FijiInf	Mouse	3
309d28	Fiji	Infected	28	309	F8	F8I-28	FijiInf	Mouse	3
309d7	Fiji	Infected	7	309	F8	F8I-7	FijiInf	Mouse	3
310d14	Guatemala	Infected	14	310	G7	G7I-14	GuateInf	Mouse	3
310d19	Guatemala	Infected	19	310	G7	G7I-19	GuateInf	Mouse	3
310d23	Guatemala	Infected	23	310	G7	G7I-23	GuateInf	Mouse	3
310d28	Guatemala	Infected	28	310	G7	G7I-28	GuateInf	Mouse	3
310d7	Guatemala	Infected	7	310	G7	G7I-7	GuateInf	Mouse	3
311d14	Fiji	Infected	14	311	F9	F9I-14	FijiInf	Mouse	3
311d19	Fiji	Infected	19	311	F9	F9I-19	FijiInf	Mouse	3
311d23	Fiji	Infected	23	311	F9	F9I-23	FijiInf	Mouse	3
311d28	Fiji	Infected	28	311	F9	F9I-28	FijiInf	Mouse	3
311d7	Fiji	Infected	7	311	F9	F9I-7	FijiInf	Mouse	3
312d14	US	Control	14	312	U10	U10C-14	USCtrl	Mouse	3
312d21	US	Control	21	312	U10	U10C-21	USCtrl	Mouse	3
312d28	US	Control	28	312	U10	U10C-28	USCtrl	Mouse	3
312d7	US	Control	7	312	U10	U10C-7	USCtrl	Mouse	3
313d14	US	Infected	14	313	U10	U10I-14	USInf	Mouse	3
313d19	US	Infected	19	313	U10	U10I-19	USInf	Mouse	3
313d23	US	Infected	23	313	U10	U10I-23	USInf	Mouse	3
313d28	US	Infected	28	313	U10	U10I-28	USInf	Mouse	3
313d7	US	Infected	7	313	U10	U10I-7	USInf	Mouse	3
314d14	US	Control	14	314	U9	U9C-14	USCtrl	Mouse	3
314d21	US	Control	21	314	U9	U9C-21	USCtrl	Mouse	3
314d28	US	Control	28	314	U9	U9C-28	USCtrl	Mouse	3
314d7	US	Control	7	314	U9	U9C-7	USCtrl	Mouse	3
315d14	Fiji	Infected	14	315	F10	F10I-14	FijiInf	Mouse	3
315d19	Fiji	Infected	19	315	F10	F10I-19	FijiInf	Mouse	3
315d23	Fiji	Infected	23	315	F10	F10I-23	FijiInf	Mouse	3
315d28	Fiji	Infected	28	315	F10	F10I-28	FijiInf	Mouse	3
315d7	Fiji	Infected	7	315	F10	F10I-7	FijiInf	Mouse	3
316d14	US	Control	14	316	U7	U7C-14	USCtrl	Mouse	3
316d21	US	Control	21	316	U7	U7C-21	USCtrl	Mouse	3
316d28	US	Control	28	316	U7	U7C-28	USCtrl	Mouse	3
316d7	US	Control	7	316	U7	U7C-7	USCtrl	Mouse	3
317d14	Guatemala	Control	14	317	G10	G10C-14	GuateCtrl	Mouse	3
317d21	Guatemala	Control	21	317	G10	G10C-21	GuateCtrl	Mouse	3
317d28	Guatemala	Control	28	317	G10	G10C-28	GuateCtrl	Mouse	3
317d7	Guatemala	Control	7	317	G10	G10C-7	GuateCtrl	Mouse	3
318d14	US	Infected	14	318	U9	U9I-14	USInf	Mouse	3
318d19	US	Infected	19	318	U9	U9I-19	USInf	Mouse	3
318d23	US	Infected	23	318	U9	U9I-23	USInf	Mouse	3
318d28	US	Infected	28	318	U9	U9I-28	USInf	Mouse	3
318d7	US	Infected	7	318	U9	U9I-7	USInf	Mouse	3
319d14	Guatemala	Infected	14	319	G10	G10I-14	GuateInf	Mouse	3
319d19	Guatemala	Infected	19	319	G10	G10I-19	GuateInf	Mouse	3
319d23	Guatemala	Infected	23	319	G10	G10I-23	GuateInf	Mouse	3
319d28	Guatemala	Infected	28	319	G10	G10I-28	GuateInf	Mouse	3
319d7	Guatemala	Infected	7	319	G10	G10I-7	GuateInf	Mouse	3
320d14	Guatemala	Control	14	320	G9	G9C-14	GuateCtrl	Mouse	3
320d21	Guatemala	Control	21	320	G9	G9C-21	GuateCtrl	Mouse	3
320d28	Guatemala	Control	28	320	G9	G9C-28	GuateCtrl	Mouse	3
320d7	Guatemala	Control	7	320	G9	G9C-7	GuateCtrl	Mouse	3
321d14	Guatemala	Control	14	321	G8	G8C-14	GuateCtrl	Mouse	3
321d21	Guatemala	Control	21	321	G8	G8C-21	GuateCtrl	Mouse	3
321d28	Guatemala	Control	28	321	G8	G8C-28	GuateCtrl	Mouse	3
321d7	Guatemala	Control	7	321	G8	G8C-7	GuateCtrl	Mouse	3
322d14	US	Infected	14	322	U7	U7I-14	USInf	Mouse	3
322d19	US	Infected	19	322	U7	U7I-19	USInf	Mouse	3
322d23	US	Infected	23	322	U7	U7I-23	USInf	Mouse	3
322d28	US	Infected	28	322	U7	U7I-28	USInf	Mouse	3
322d7	US	Infected	7	322	U7	U7I-7	USInf	Mouse	3
323d14	Fiji	Control	14	323	F6	F6C-14	FijiCtrl	Mouse	3
323d21	Fiji	Control	21	323	F6	F6C-21	FijiCtrl	Mouse	3
323d28	Fiji	Control	28	323	F6	F6C-28	FijiCtrl	Mouse	3
323d7	Fiji	Control	7	323	F6	F6C-7	FijiCtrl	Mouse	3
324d14	Guatemala	Infected	14	324	G9	G9I-14	GuateInf	Mouse	3
324d19	Guatemala	Infected	19	324	G9	G9I-19	GuateInf	Mouse	3
324d23	Guatemala	Infected	23	324	G9	G9I-23	GuateInf	Mouse	3
324d28	Guatemala	Infected	28	324	G9	G9I-28	GuateInf	Mouse	3
324d7	Guatemala	Infected	7	324	G9	G9I-7	GuateInf	Mouse	3
325d14	Guatemala	Infected	14	325	G8	G8I-14	GuateInf	Mouse	3
325d19	Guatemala	Infected	19	325	G8	G8I-19	GuateInf	Mouse	3
325d23	Guatemala	Infected	23	325	G8	G8I-23	GuateInf	Mouse	3
325d28	Guatemala	Infected	28	325	G8	G8I-28	GuateInf	Mouse	3
325d7	Guatemala	Infected	7	325	G8	G8I-7	GuateInf	Mouse	3
326d14	US	Control	14	326	U6	U6-14	USCtrl	Mouse	3
326d21	US	Control	21	326	U6	U6-21	USCtrl	Mouse	3
326d28	US	Control	28	326	U6	U6-28	USCtrl	Mouse	3
326d7	US	Control	7	326	U6	U6-7	USCtrl	Mouse	3
327d14	Fiji	Infected	14	327	F6	F6I-14	FijiInf	Mouse	3
327d19	Fiji	Infected	19	327	F6	F6I-19	FijiInf	Mouse	3
327d23	Fiji	Infected	23	327	F6	F6I-23	FijiInf	Mouse	3
327d28	Fiji	Infected	28	327	F6	F6I-28	FijiInf	Mouse	3
327d7	Fiji	Infected	7	327	F6	F6I-7	FijiInf	Mouse	3
328d14	Guatemala	Control	14	328	G6	G6C-14	GuateCtrl	Mouse	3
328d21	Guatemala	Control	21	328	G6	G6C-21	GuateCtrl	Mouse	3
328d28	Guatemala	Control	28	328	G6	G6C-28	GuateCtrl	Mouse	3
328d7	Guatemala	Control	7	328	G6	G6C-7	GuateCtrl	Mouse	3
329d14	US	Infected	14	329	U6	U6I-14	USInf	Mouse	3
329d19	US	Infected	19	329	U6	U6I-19	USInf	Mouse	3
329d23	US	Infected	23	329	U6	U6I-23	USInf	Mouse	3
329d28	US	Infected	28	329	U6	U6I-28	USInf	Mouse	3
329d7	US	Infected	7	329	U6	U6I-7	USInf	Mouse	3
330d14	Guatemala	Infected	14	330	G6	G6I-14	GuateInf	Mouse	3
330d19	Guatemala	Infected	19	330	G6	G6I-19	GuateInf	Mouse	3
330d23	Guatemala	Infected	23	330	G6	G6I-23	GuateInf	Mouse	3
330d28	Guatemala	Infected	28	330	G6	G6I-28	GuateInf	Mouse	3
330d7	Guatemala	Infected	7	330	G6	G6I-7	GuateInf	Mouse	3
F1	Fiji	Control	0	0	F1	F1	FijiDonor	Human	2
F10	Fiji	Control	0	0	F10	F10	FijiDonor	Human	3
F2	Fiji	Control	0	0	F2	F2	FijiDonor	Human	2
F3	Fiji	Control	0	0	F3	F3	FijiDonor	Human	2
F4	Fiji	Control	0	0	F4	F4	FijiDonor	Human	2
F5	Fiji	Control	0	0	F5	F5	FijiDonor	Human	2
F6	Fiji	Control	0	0	F6	F6	FijiDonor	Human	3
F7	Fiji	Control	0	0	F7	F7	FijiDonor	Human	3
F8	Fiji	Control	0	0	F8	F8	FijiDonor	Human	3
F9	Fiji	Control	0	0	F9	F9	FijiDonor	Human	3
G1	Guatemala	Control	0	0	G1	G1	GuateDonor	Human	2
G10	Guatemala	Control	0	0	G10	G10	GuateDonor	Human	3
G2	Guatemala	Control	0	0	G2	G2	GuateDonor	Human	2
G3	Guatemala	Control	0	0	G3	G3	GuateDonor	Human	2
G4	Guatemala	Control	0	0	G4	G4	GuateDonor	Human	2
G5	Guatemala	Control	0	0	G5	G5	GuateDonor	Human	2
G6	Guatemala	Control	0	0	G6	G6	GuateDonor	Human	3
G7	Guatemala	Control	0	0	G7	G7	GuateDonor	Human	3
G8	Guatemala	Control	0	0	G8	G8	GuateDonor	Human	3
G9	Guatemala	Control	0	0	G9	G9	GuateDonor	Human	3
U1	US	Control	0	0	U1	U1	USDonor	Human	2
U10	US	Control	0	0	U10	U10	USDonor	Human	3
U2	US	Control	0	0	U2	U2	USDonor	Human	2
U3	US	Control	0	0	U3	U3	USDonor	Human	2
U4	US	Control	0	0	U4	U4	USDonor	Human	2
U5	US	Control	0	0	U5	U5	USDonor	Human	2
U6	US	Control	0	0	U6	U6	USDonor	Human	3
U7	US	Control	0	0	U7	U7	USDonor	Human	3
U8	US	Control	0	0	U8	U8	USDonor	Human	3
U9	US	Control	0	0	U9	U9	USDonor	Human	3

## Sheet: Lmonocytogenes
Metadata for the L. monocytogenes infection experiment. Related to Figure 3.
SampleID	Country	Treatment	Timepoint	Mouse	Subject	SubjectTime	Group	HumanMouse
LF1	Fiji		0		LF1	LF1	FijiDonor	Human
LF10	Fiji		0		LF10	LF10	FijiDonor	Human
LF2	Fiji		0		LF2	LF2	FijiDonor	Human
LF3	Fiji		0		LF3	LF3	FijiDonor	Human
LF4	Fiji		0		LF4	LF4	FijiDonor	Human
LF5	Fiji		0		LF5	LF5	FijiDonor	Human
LF6	Fiji		0		LF6	LF6	FijiDonor	Human
LF7	Fiji		0		LF7	LF7	FijiDonor	Human
LF8	Fiji		0		LF8	LF8	FijiDonor	Human
LF9	Fiji		0		LF9	LF9	FijiDonor	Human
LG1	Guatemala		0		LG1	LG1	GuateDonor	Human
LG10	Guatemala		0		LG10	LG10	GuateDonor	Human
LG2	Guatemala		0		LG2	LG2	GuateDonor	Human
LG3	Guatemala		0		LG3	LG3	GuateDonor	Human
LG4	Guatemala		0		LG4	LG4	GuateDonor	Human
LG5	Guatemala		0		LG5	LG5	GuateDonor	Human
LG6	Guatemala		0		LG6	LG6	GuateDonor	Human
LG7	Guatemala		0		LG7	LG7	GuateDonor	Human
LG8	Guatemala		0		LG8	LG8	GuateDonor	Human
LG9	Guatemala		0		LG9	LG9	GuateDonor	Human
LU1	US		0		LU1	LU1	USDonor	Human
LU10	US		0		LU10	LU10	USDonor	Human
LU2	US		0		LU2	LU2	USDonor	Human
LU3	US		0		LU3	LU3	USDonor	Human
LU4	US		0		LU4	LU4	USDonor	Human
LU5	US		0		LU5	LU5	USDonor	Human
LU6	US		0		LU6	LU6	USDonor	Human
LU7	US		0		LU7	LU7	USDonor	Human
LU8	US		0		LU8	LU8	USDonor	Human
LU9	US		0		LU9	LU9	USDonor	Human
404d14	Fiji	Control	14	404	F1	F1C-14	FijiCtrl	Mouse
404d17	Fiji	Control	17	404	F1	F1C-17	FijiCtrl	Mouse
406d14	Fiji	Control	14	406	F3	F3C-14	FijiCtrl	Mouse
406d17	Fiji	Control	17	406	F3	F3C-17	FijiCtrl	Mouse
409d14	Fiji	Control	14	409	F2	F2C-14	FijiCtrl	Mouse
409d17	Fiji	Control	17	409	F2	F2C-17	FijiCtrl	Mouse
422d14	Fiji	Control	14	422	F5	F5I-14	FijiCtrl	Mouse
503d14	Fiji	Control	14	503	F6	F6C-14	FijiCtrl	Mouse
503d28	Fiji	Control	28	503	F6	F6C-28	FijiCtrl	Mouse
503d35	Fiji	Control	35	503	F6	F6C-35	FijiCtrl	Mouse
510d14	Fiji	Control	14	510	F8	F8C-14	FijiCtrl	Mouse
510d28	Fiji	Control	28	510	F8	F8C-28	FijiCtrl	Mouse
510d35	Fiji	Control	35	510	F8	F8C-35	FijiCtrl	Mouse
520d14	Fiji	Control	14	520	F9	F9C-14	FijiCtrl	Mouse
520d28	Fiji	Control	28	520	F10	F9C-28	FijiCtrl	Mouse
520d35	Fiji	Control	35	520	F11	F9C-35	FijiCtrl	Mouse
526d14	Fiji	Control	14	526	F7	F7C14	FijiCtrl	Mouse
526d28	Fiji	Control	28	526	F7	F7C28	FijiCtrl	Mouse
526d35	Fiji	Control	35	526	F7	F7C35	FijiCtrl	Mouse
528d14	Fiji	Control	14	528	F10	F10C-14	FijiCtrl	Mouse
528d28	Fiji	Control	28	528	F10	F10C-28	FijiCtrl	Mouse
528d35	Fiji	Control	35	528	F10	F10C-35	FijiCtrl	Mouse
410d14	Fiji	Infected	14	410	F1	F1I-14	FijiInf	Mouse
410d17	Fiji	Infected	17	410	F1	F1I-17	FijiInf	Mouse
416d14	Fiji	Infected	14	416	F5	F5I-14	FijiInf	Mouse
416d17	Fiji	Infected	17	416	F5	F5I-17	FijiInf	Mouse
419d14	Fiji	Infected	14	419	F2	F2I-14	FijiInf	Mouse
419d17	Fiji	Infected	17	419	F2	F2I-17	FijiInf	Mouse
420d14	Fiji	Infected	14	420	F3	F3I-14	FijiInf	Mouse
420d17	Fiji	Infected	17	420	F3	F3I-17	FijiInf	Mouse
427d14	Fiji	Infected	14	427	F4	F4I-14	FijiInf	Mouse
427d17	Fiji	Infected	17	427	F4	F4I-17	FijiInf	Mouse
502d14	Fiji	Infected	14	502	F6	F6I-14	FijiInf	Mouse
502d28	Fiji	Infected	28	502	F6	F6I-28	FijiInf	Mouse
502d35	Fiji	Infected	35	502	F6	F6I-35	FijiInf	Mouse
507d14	Fiji	Infected	14	507	F9	F9I-14	FijiInf	Mouse
507d28	Fiji	Infected	28	507	F9	F9I-28	FijiInf	Mouse
507d35	Fiji	Infected	35	507	F9	F9I-35	FijiInf	Mouse
509d14	Fiji	Infected	14	509	F8	F8I-14	FijiInf	Mouse
509d28	Fiji	Infected	28	509	F8	F8I-28	FijiInf	Mouse
509d35	Fiji	Infected	35	509	F8	F8I-35	FijiInf	Mouse
511d14	Fiji	Infected	14	511	F10	F10I-14	FijiInf	Mouse
511d28	Fiji	Infected	28	511	F10	F10I-28	FijiInf	Mouse
511d35	Fiji	Infected	35	511	F10	F10I-35	FijiInf	Mouse
522d14	Fiji	Infected	14	522	F7	F7I-14	FijiInf	Mouse
522d28	Fiji	Infected	28	522	F7	F7I-28	FijiInf	Mouse
522d35	Fiji	Infected	35	522	F7	F7I-35	FijiInf	Mouse
401d14	Guatemala	Control	14	401	G1	G1C-14	GuateCtrl	Mouse
401d17	Guatemala	Control	17	401	G1	G1C-17	GuateCtrl	Mouse
402d14	Guatemala	Control	14	402	G2	G2C-14	GuateCtrl	Mouse
402d17	Guatemala	Control	17	402	G2	G2C-17	GuateCtrl	Mouse
405d14	Guatemala	Control	14	405	G4	G4C-14	GuateCtrl	Mouse
405d17	Guatemala	Control	17	405	G4	G4C-17	GuateCtrl	Mouse
414d14	Guatemala	Control	14	414	G5	G5C-14	GuateCtrl	Mouse
414d17	Guatemala	Control	17	414	G5	G5C-17	GuateCtrl	Mouse
516d14	Guatemala	Control	14	516	G9	G9C-14	GuateCtrl	Mouse
516d28	Guatemala	Control	28	516	G9	G9C-28	GuateCtrl	Mouse
516d35	Guatemala	Control	35	516	G9	G9C-35	GuateCtrl	Mouse
518d14	Guatemala	Control	14	518	G10	G10C-14	GuateCtrl	Mouse
518d28	Guatemala	Control	28	518	G10	G10C-28	GuateCtrl	Mouse
518d35	Guatemala	Control	35	518	G10	G10C-35	GuateCtrl	Mouse
525d14	Guatemala	Control	14	525	G7	G7C-14	GuateCtrl	Mouse
525d28	Guatemala	Control	28	525	G7	G7C-28	GuateCtrl	Mouse
525d35	Guatemala	Control	35	525	G7	G7C-35	GuateCtrl	Mouse
412d14	Guatemala	Infected	14	412	G1	G1I-14	GuateInf	Mouse
412d17	Guatemala	Infected	17	412	G1	G1I-17	GuateInf	Mouse
417d14	Guatemala	Infected	14	417	G4	G4I-14	GuateInf	Mouse
417d17	Guatemala	Infected	17	417	G4	G4I-17	GuateInf	Mouse
423d14	Guatemala	Infected	14	423	G2	G2I-14	GuateInf	Mouse
423d17	Guatemala	Infected	17	423	G2	G2I-17	GuateInf	Mouse
424d14	Guatemala	Infected	14	424	G5	G5I-14	GuateInf	Mouse
424d17	Guatemala	Infected	17	424	G5	G5I-17	GuateInf	Mouse
425d14	Guatemala	Infected	14	425	G3	G3I-14	GuateInf	Mouse
425d17	Guatemala	Infected	17	425	G3	G3I-17	GuateInf	Mouse
514d14	Guatemala	Infected	14	514	G9	G9I-14	GuateInf	Mouse
514d28	Guatemala	Infected	28	514	G9	G9I-28	GuateInf	Mouse
514d35	Guatemala	Infected	35	514	G9	G9I-35	GuateInf	Mouse
515d14	Guatemala	Infected	14	515	G8	G8I-14	GuateInf	Mouse
515d28	Guatemala	Infected	28	515	G8	G8I-28	GuateInf	Mouse
515d35	Guatemala	Infected	35	515	G8	G8I-35	GuateInf	Mouse
517d14	Guatemala	Infected	14	517	G10	G10I-14	GuateInf	Mouse
517d28	Guatemala	Infected	28	517	G10	G10I-28	GuateInf	Mouse
517d35	Guatemala	Infected	35	517	G10	G10I-35	GuateInf	Mouse
523d14	Guatemala	Infected	14	523	G7	G7I-14	GuateInf	Mouse
523d28	Guatemala	Infected	28	523	G7	G7I-28	GuateInf	Mouse
523d35	Guatemala	Infected	35	523	G7	G7I-35	GuateInf	Mouse
524d14	Guatemala	Infected	14	524	G6	G6I-14	GuateInf	Mouse
524d28	Guatemala	Infected	28	524	G6	G6I-28	GuateInf	Mouse
524d35	Guatemala	Infected	35	524	G6	G6I-35	GuateInf	Mouse
403d14	US	Control	14	403	U2	U2C-14	USCtrl	Mouse
403d17	US	Control	17	403	U2	U2C-17	USCtrl	Mouse
407d14	US	Control	14	407	U3	U3C-14	USCtrl	Mouse
407d17	US	Control	17	407	U3	U3C-17	USCtrl	Mouse
408d14	US	Control	14	408	U4	U4C-14	USCtrl	Mouse
413d14	US	Control	14	413	U5	UC5-14	USCtrl	Mouse
413d17	US	Control	17	413	U5	UC5-17	USCtrl	Mouse
505d14	US	Control	14	505	U6	U6C-14	USCtrl	Mouse
505d28	US	Control	28	505	U6	U6C-28	USCtrl	Mouse
505d35	US	Control	35	505	U6	U6C-35	USCtrl	Mouse
521d14	US	Control	14	521	U10	U10C-14	USCtrl	Mouse
521d28	US	Control	28	521	U10	U10C-28	USCtrl	Mouse
521d35	US	Control	35	521	U10	U10C-35	USCtrl	Mouse
508d14	US	Infected	14	508	U8	UI8-14	USCtrl	Mouse
529d14	US	Infected	14	529	U9	U9I-14	USCtrl	Mouse
529d28	US	Infected	28	529	U9	U9I-28	USCtrl	Mouse
529d35	US	Infected	35	529	U9	U9I-35	USCtrl	Mouse
411d14	US	Infected	14	411	U2	U2I-14	USInf	Mouse
411d17	US	Infected	17	411	U2	U2I-17	USInf	Mouse
415d14	US	Infected	14	415	U5	U5I-14	USInf	Mouse
415d17	US	Infected	17	415	U5	U5I-17	USInf	Mouse
418d14	US	Infected	14	418	U3	U3I-14	USInf	Mouse
418d17	US	Infected	17	418	U3	U3I-17	USInf	Mouse
421d14	US	Infected	14	421	U4	U4I-14	USInf	Mouse
421d17	US	Infected	17	421	U4	U4I-17	USInf	Mouse
426d14	US	Infected	14	426	U1	U1I-14	USInf	Mouse
426d17	US	Infected	17	426	U1	U1I-17	USInf	Mouse
501d14	US	Infected	14	501	U6	U6I-14	USInf	Mouse
501d28	US	Infected	28	501	U6	U6I-28	USInf	Mouse
501d35	US	Infected	35	501	U6	U6I-35	USInf	Mouse
508d28	US	Infected	28	508	U8	UI8-28	USInf	Mouse
508d35	US	Infected	35	508	U8	UI8-35	USInf	Mouse
512d14	US	Infected	14	512	U7	U7I-14	USInf	Mouse
512d28	US	Infected	28	512	U7	U7I-28	USInf	Mouse
512d35	US	Infected	35	512	U7	U7I-35	USInf	Mouse
519d14	US	Infected	14	519	U10	U10I-14	USInf	Mouse
519d28	US	Infected	28	519	U10	U10I-28	USInf	Mouse
519d35	US	Infected	35	519	U10	U10I-35	USInf	Mouse
527d14	US	Infected	14	527	U9	U9I-14	USInf	Mouse
527d28	US	Infected	28	527	U9	U9I-28	USInf	Mouse
527d35	US	Infected	35	527	U9	U9I-35	USInf	Mouse

## Sheet: Cohousing
Metadata for the cohousing experiment. Related to Figure 4.
SampleID	Country	Housing	Timepoint	Mouse	MouseDonor	HumanDonor	Group	DonorRecipient	CohousePair
218F2	Fiji					F2	FijiDonor	Donor
220F4	Fiji					F4	FijiDonor	Donor
230F3	Fiji					F3	FijiDonor	Donor
311F9	Fiji					F9	FijiDonor	Donor
327F6	Fiji					F6	FijiDonor	Donor
204G1	Guatemala					G1	GuateDonor	Donor
212G2	Guatemala					G2	GuateDonor	Donor
214G3	Guatemala					G3	GuateDonor	Donor
324G9	Guatemala					G9	GuateDonor	Donor
330G6	Guatemala					G6	GuateDonor	Donor
601d14	Fiji	cohouse	14	601	230F3	F3	FijiCohouse	Recipient	4
601d28	Fiji	cohouse	28	601	230F3	F3	FijiCohouse	Recipient	4
601d33	Fiji	cohouse	33	601	230F3	F3	FijiCohouse	Recipient	4
601d37	Fiji	cohouse	37	601	230F3	F3	FijiCohouse	Recipient	4
601d42	Fiji	cohouse	42	601	230F3	F3	FijiCohouse	Recipient	4
603d14	Fiji	cohouse	14	603	218F2	F2	FijiCohouse	Recipient	1
603d28	Fiji	cohouse	28	603	218F2	F2	FijiCohouse	Recipient	1
603d33	Fiji	cohouse	33	603	218F2	F2	FijiCohouse	Recipient	1
603d37	Fiji	cohouse	37	603	218F2	F2	FijiCohouse	Recipient	1
603d42	Fiji	cohouse	42	603	218F2	F2	FijiCohouse	Recipient	1
610d14	Fiji	cohouse	14	610	311F9	F9	FijiCohouse	Recipient	3
610d28	Fiji	cohouse	28	610	311F9	F9	FijiCohouse	Recipient	3
610d33	Fiji	cohouse	33	610	311F9	F9	FijiCohouse	Recipient	3
610d37	Fiji	cohouse	37	610	311F9	F9	FijiCohouse	Recipient	3
610d42	Fiji	cohouse	42	610	311F9	F9	FijiCohouse	Recipient	3
612d14	Guatemala	cohouse	14	612	212G2	G2	GuateCohouse	Recipient	2
612d28	Guatemala	cohouse	28	612	212G2	G2	GuateCohouse	Recipient	2
612d33	Guatemala	cohouse	33	612	212G2	G2	GuateCohouse	Recipient	2
612d37	Guatemala	cohouse	37	612	212G2	G2	GuateCohouse	Recipient	2
612d42	Guatemala	cohouse	42	612	212G2	G2	GuateCohouse	Recipient	2
613d14	Fiji	cohouse	14	613	327F6	F6	FijiCohouse	Recipient	2
613d28	Fiji	cohouse	28	613	327F6	F6	FijiCohouse	Recipient	2
613d33	Fiji	cohouse	33	613	327F6	F6	FijiCohouse	Recipient	2
613d37	Fiji	cohouse	37	613	327F6	F6	FijiCohouse	Recipient	2
613d42	Fiji	cohouse	42	613	327F6	F6	FijiCohouse	Recipient	2
619d14	Fiji	cohouse	14	619	220F4	F4	FijiCohouse	Recipient	5
619d28	Fiji	cohouse	28	619	220F4	F4	FijiCohouse	Recipient	5
619d33	Fiji	cohouse	33	619	220F4	F4	FijiCohouse	Recipient	5
619d37	Fiji	cohouse	37	619	220F4	F4	FijiCohouse	Recipient	5
619d42	Fiji	cohouse	42	619	220F4	F4	FijiCohouse	Recipient	5
602d14	Fiji	single	14	602	230F3	F3	FijiSingle	Recipient
602d28	Fiji	single	28	602	230F3	F3	FijiSingle	Recipient
602d33	Fiji	single	33	602	230F3	F3	FijiSingle	Recipient
602d37	Fiji	single	37	602	230F3	F3	FijiSingle	Recipient
602d42	Fiji	single	42	602	230F3	F3	FijiSingle	Recipient
604d14	Fiji	single	14	604	218F2	F2	FijiSingle	Recipient
604d28	Fiji	single	28	604	218F2	F2	FijiSingle	Recipient
604d33	Fiji	single	33	604	218F2	F2	FijiSingle	Recipient
604d37	Fiji	single	37	604	218F2	F2	FijiSingle	Recipient
604d42	Fiji	single	42	604	218F2	F2	FijiSingle	Recipient
609d14	Fiji	single	14	609	311F9	F9	FijiSingle	Recipient
609d28	Fiji	single	28	609	311F9	F9	FijiSingle	Recipient
609d33	Fiji	single	33	609	311F9	F9	FijiSingle	Recipient
609d37	Fiji	single	37	609	311F9	F9	FijiSingle	Recipient
609d42	Fiji	single	42	609	311F9	F9	FijiSingle	Recipient
611d14	Guatemala	single	14	611	212G2	G2	GuateSingle	Recipient
611d28	Guatemala	single	28	611	212G2	G2	GuateSingle	Recipient
611d33	Guatemala	single	33	611	212G2	G2	GuateSingle	Recipient
611d37	Guatemala	single	37	611	212G2	G2	GuateSingle	Recipient
611d42	Guatemala	single	42	611	212G2	G2	GuateSingle	Recipient
614d14	Fiji	single	14	614	327F6	F6	FijiSingle	Recipient
614d28	Fiji	single	28	614	327F6	F6	FijiSingle	Recipient
614d33	Fiji	single	33	614	327F6	F6	FijiSingle	Recipient
614d37	Fiji	single	37	614	327F6	F6	FijiSingle	Recipient
614d42	Fiji	single	42	614	327F6	F6	FijiSingle	Recipient
620d14	Fiji	single	14	620	220F4	F4	FijiSingle	Recipient
620d28	Fiji	single	28	620	220F4	F4	FijiSingle	Recipient
620d33	Fiji	single	33	620	220F4	F4	FijiSingle	Recipient
620d37	Fiji	single	37	620	220F4	F4	FijiSingle	Recipient
620d42	Fiji	single	42	620	220F4	F4	FijiSingle	Recipient
606d14	Guatemala	cohouse	14	606	214G3	G3	GuateCohouse	Recipient	3
606d28	Guatemala	cohouse	28	606	214G3	G3	GuateCohouse	Recipient	3
606d33	Guatemala	cohouse	33	606	214G3	G3	GuateCohouse	Recipient	3
606d37	Guatemala	cohouse	37	606	214G3	G3	GuateCohouse	Recipient	3
606d42	Guatemala	cohouse	42	606	214G3	G3	GuateCohouse	Recipient	3
607d14	Guatemala	cohouse	14	607	324G9	G9	GuateCohouse	Recipient	4
607d28	Guatemala	cohouse	28	607	324G9	G9	GuateCohouse	Recipient	4
607d33	Guatemala	cohouse	33	607	324G9	G9	GuateCohouse	Recipient	4
607d37	Guatemala	cohouse	37	607	324G9	G9	GuateCohouse	Recipient	4
607d42	Guatemala	cohouse	42	607	324G9	G9	GuateCohouse	Recipient	4
615d14	Guatemala	cohouse	14	615	330G6	G6	GuateCohouse	Recipient	5
615d28	Guatemala	cohouse	28	615	330G6	G6	GuateCohouse	Recipient	5
615d33	Guatemala	cohouse	33	615	330G6	G6	GuateCohouse	Recipient	5
615d37	Guatemala	cohouse	37	615	330G6	G6	GuateCohouse	Recipient	5
615d42	Guatemala	cohouse	42	615	330G6	G6	GuateCohouse	Recipient	5
618d14	Guatemala	cohouse	14	618	204G1	G1	GuateCohouse	Recipient	1
618d28	Guatemala	cohouse	28	618	204G1	G1	GuateCohouse	Recipient	1
618d33	Guatemala	cohouse	33	618	204G1	G1	GuateCohouse	Recipient	1
618d37	Guatemala	cohouse	37	618	204G1	G1	GuateCohouse	Recipient	1
618d42	Guatemala	cohouse	42	618	204G1	G1	GuateCohouse	Recipient	1
605d14	Guatemala	single	14	605	214G3	G3	GuateSingle	Recipient
605d28	Guatemala	single	28	605	214G3	G3	GuateSingle	Recipient
605d33	Guatemala	single	33	605	214G3	G3	GuateSingle	Recipient
605d37	Guatemala	single	37	605	214G3	G3	GuateSingle	Recipient
605d42	Guatemala	single	42	605	214G3	G3	GuateSingle	Recipient
608d14	Guatemala	single	14	608	324G9	G9	GuateSingle	Recipient
608d28	Guatemala	single	28	608	324G9	G9	GuateSingle	Recipient
608d33	Guatemala	single	33	608	324G9	G9	GuateSingle	Recipient
608d37	Guatemala	single	37	608	324G9	G9	GuateSingle	Recipient
608d42	Guatemala	single	42	608	324G9	G9	GuateSingle	Recipient
616d14	Guatemala	single	14	616	330G6	G6	GuateSingle	Recipient
616d28	Guatemala	single	28	616	330G6	G6	GuateSingle	Recipient
616d33	Guatemala	single	33	616	330G6	G6	GuateSingle	Recipient
616d37	Guatemala	single	37	616	330G6	G6	GuateSingle	Recipient
616d42	Guatemala	single	42	616	330G6	G6	GuateSingle	Recipient
617d14	Guatemala	single	14	617	204G1	G1	GuateSingle	Recipient
617d28	Guatemala	single	28	617	204G1	G1	GuateSingle	Recipient
617d33	Guatemala	single	33	617	204G1	G1	GuateSingle	Recipient
617d37	Guatemala	single	37	617	204G1	G1	GuateSingle	Recipient
617d42	Guatemala	single	42	617	204G1	G1	GuateSingle	Recipient
